# Supplementary material for: Co-Culture of Auxenochlorella protothecoides and Serratia liquefaciens Promotes Lutein Accumulation
Source: Mar Drugs. 2025 Sep 18;23(9):360. doi: 10.3390/md23090360 (PMC12471485; doi:10.3390/md23090360)
Supplement: Supplementary file 1 [file marinedrugs-23-00360-s001.zip]

Archive with 2 entries (2 files):
- 16S DNA.zip
- Figure S1.pdf
